# Supplementary material for: Prior information differentially affects discrimination decisions and subjective confidence reports
Source: Nat Commun. 2023 Sep 6;14:5473. doi: 10.1038/s41467-023-41112-0 (PMC10482953; doi:10.1038/s41467-023-41112-0)
Supplement: Supplementary file 4 — Source Data [file 41467_2023_41112_MOESM4_ESM.xlsx]

## Sheet: Fig. 2A
Accuracy
Lead Decision			Target Decision
Low	Medium	High	Low	Medium	High
0.5848214	0.7391304	0.7860262	0.6475771	0.7812500	0.7887931
0.6458333	0.7184874	0.7824268	0.7125000	0.7866109	0.8151261
0.6443515	0.7142857	0.8305085	0.7083333	0.7637131	0.8220339
0.6103896	0.7552743	0.8319328	0.7415254	0.7606838	0.8474576
0.6848739	0.7478992	0.8235294	0.7531381	0.8607595	0.8697479
0.6108787	0.6916667	0.7416667	0.6833333	0.7949791	0.8000000
0.6255507	0.6855895	0.7692308	0.6784141	0.7167382	0.7956522
0.5899582	0.7071130	0.8000000	0.7029289	0.7791667	0.8326360
0.6260504	0.7142857	0.8067227	0.7689076	0.8277311	0.8487395
0.6260870	0.7350427	0.8095238	0.7136752	0.7217391	0.7922078
0.6680672	0.7088608	0.7932489	0.6962025	0.7573222	0.7754237
0.5336134	0.7319149	0.8016878	0.6581197	0.7625000	0.7754237
0.6569038	0.7310924	0.8016878	0.6877637	0.7949791	0.8235294
0.6000000	0.7250000	0.8041667	0.6458333	0.7333333	0.8000000
0.6569038	0.7000000	0.7763713	0.7250000	0.7679325	0.8326360
0.6233766	0.7219731	0.8043478	0.6800000	0.7619048	0.8859649
0.6192469	0.6987448	0.7983193	0.7405858	0.7698745	0.8109244
0.6569038	0.6945607	0.7647059	0.7416667	0.7489540	0.8101266
0.5750000	0.6958333	0.7866109	0.7333333	0.7750000	0.8410042
0.6680672	0.7468354	0.8461538	0.7881356	0.8008475	0.8734177
0.6244541	0.7307692	0.8189655	0.7370690	0.8173913	0.8626609

## Sheet: Fig. 2B
Target Decision Accuracy
Stronger-Lead Condition			Stronger-Target Condition
Low	Medium	High	Low	Medium	High
0.6460177	0.7894737	0.8103448	0.6491228	0.7727273	0.7672414
0.6666667	0.7731092	0.7833333	0.7583333	0.8000000	0.8474576
0.7250000	0.7627119	0.7863248	0.6916667	0.7647059	0.8571429
0.6806723	0.7250000	0.8512397	0.8034188	0.7982456	0.8434783
0.7666667	0.8813559	0.8548387	0.7394958	0.8403361	0.8859649
0.7250000	0.7666667	0.7967480	0.6416667	0.8235294	0.8034188
0.6929825	0.6890756	0.8173913	0.6637168	0.7456140	0.7739130
0.6750000	0.7583333	0.8016529	0.7310924	0.8000000	0.8644068
0.7142857	0.8067227	0.8717949	0.8235294	0.8487395	0.8264463
0.6890756	0.6869565	0.7672414	0.7391304	0.7565217	0.8173913
0.6949153	0.7833333	0.7606838	0.6974790	0.7310924	0.7899160
0.6551724	0.7916667	0.7264957	0.6610169	0.7333333	0.8235294
0.6610169	0.7647059	0.8403361	0.7142857	0.8250000	0.8067227
0.6000000	0.6610169	0.7073171	0.6916667	0.8032787	0.8974359
0.7416667	0.7627119	0.8151261	0.7083333	0.7731092	0.8500000
0.6636364	0.7130435	0.8782609	0.6956522	0.8103448	0.8938053
0.7142857	0.7213115	0.8145161	0.7666667	0.8205128	0.8070175
0.7250000	0.8067227	0.8333333	0.7583333	0.6916667	0.7886179
0.7833333	0.7250000	0.8416667	0.6833333	0.8250000	0.8403361
0.7863248	0.8318584	0.8230088	0.7899160	0.7723577	0.9193548
0.7652174	0.8389831	0.8956522	0.7094017	0.7946429	0.8305085

## Sheet: Fig. 2C
Mean Confidence
Incorrect						Correct
Stronger-Lead Condition			Stronger-Target Condition			Stronger-Lead Condition			Stronger-Target Condition
Low	Medium	High	Low	Medium	High	Low	Medium	High	Low	Medium	High
63.88	62.83	67.09	66.60	66.12	67.96	73.71	74.98	75.10	71.93	72.42	76.17
75.10	70.52	74.58	78.97	76.96	80.89	86.95	88.29	85.83	81.42	80.29	85.39
60.39	56.61	52.12	62.16	57.64	61.59	71.41	72.61	73.55	70.20	79.02	74.94
65.47	67.18	58.89	69.30	68.00	67.00	75.20	78.54	78.67	75.87	78.08	80.79
75.79	71.93	75.11	73.84	72.63	77.31	79.61	84.62	86.50	83.95	84.87	84.10
62.55	63.07	62.56	65.56	65.43	62.35	69.66	69.34	69.59	68.88	68.09	68.20
88.06	83.73	80.48	81.95	78.72	90.19	89.29	89.60	89.22	86.93	90.61	91.55
71.56	66.41	65.83	73.22	71.67	72.56	75.40	76.70	77.95	77.47	78.95	79.80
72.38	70.52	62.20	72.62	75.11	67.86	81.47	79.90	84.76	81.04	83.48	83.75
56.43	54.97	56.26	55.43	55.04	56.38	60.68	59.54	64.79	60.51	63.66	64.01
73.97	71.15	71.75	73.08	69.59	75.72	79.39	81.61	85.80	82.02	84.56	85.61
64.42	58.92	62.41	65.12	65.09	63.71	71.13	74.12	75.95	74.19	73.19	78.16
63.02	59.54	62.89	65.35	65.10	65.35	70.42	71.01	72.06	70.88	70.99	73.32
77.60	76.78	75.67	75.59	78.92	79.25	79.14	79.35	81.89	79.73	83.90	83.37
82.48	81.86	83.27	79.31	81.41	78.44	85.30	87.74	86.67	83.61	86.50	85.29
88.14	80.67	79.86	88.09	87.68	80.00	89.56	93.34	92.00	92.35	92.38	93.07
62.03	61.79	57.57	62.46	59.90	66.27	71.66	73.32	79.40	71.16	70.06	73.46
74.45	73.13	72.00	72.10	73.65	71.54	78.11	78.60	79.87	79.78	80.22	80.20
71.81	74.61	70.37	77.03	71.67	70.42	80.82	83.01	86.30	81.35	83.91	85.60
66.96	66.47	68.05	68.96	68.68	67.10	78.10	80.50	79.94	77.41	76.71	78.32
67.78	70.84	70.75	71.29	76.09	74.05	80.03	79.15	83.38	79.37	82.40	82.72

## Sheet: Fig. 2D
Mratio
Stronger-Lead Condition	Stronger-Target Condition
1209	0.930
0.965	0.385
0.935	0.884
0.943	0.703
0.553	0.381
0.925	0.584
0.640	0.545
0.811	0.863
1264	1244
1288	1068
0.962	0.574
0.654	0.746
0.271	0.445
0.595	0.404
0.972	0.904
0.968	0.652
0.914	0.710

## Sheet: Fig. 3A
Optimal				Overweighted				Underweighted
Stronger-Lead		Stronger-Target		Stronger-Lead		Stronger-Target		Stronger-Lead		Stronger-Target
Posterior Info	Accuracy	Posterior Info	Accuracy	Posterior Info	Accuracy	Posterior Info	Accuracy	Posterior Info	Accuracy	Posterior Info	Accuracy
0.22	0.56	0.22	0.55	0.22	0.58	0.22	0.53	0.22	0.53	0.22	0.57
0.32	0.58	0.32	0.59	0.32	0.60	0.32	0.56	0.32	0.55	0.32	0.61
0.42	0.63	0.42	0.61	0.42	0.63	0.42	0.58	0.42	0.58	0.42	0.64
0.52	0.64	0.52	0.65	0.52	0.66	0.52	0.60	0.52	0.61	0.52	0.65
0.62	0.66	0.62	0.68	0.62	0.67	0.62	0.63	0.62	0.63	0.62	0.68
0.72	0.69	0.72	0.70	0.72	0.69	0.72	0.65	0.72	0.66	0.72	0.69
0.82	0.72	0.82	0.72	0.82	0.71	0.82	0.68	0.82	0.68	0.82	0.72
0.92	0.75	0.92	0.74	0.92	0.75	0.92	0.71	0.92	0.70	0.92	0.74
1.02	0.76	1.02	0.77	1.02	0.76	1.02	0.72	1.02	0.72	1.02	0.76
1.12	0.79	1.12	0.78	1.12	0.78	1.12	0.74	1.12	0.74	1.12	0.78
1.22	0.81	1.22	0.81	1.22	0.80	1.22	0.76	1.22	0.76	1.22	0.80
1.32	0.83	1.32	0.83	1.32	0.82	1.32	0.78	1.32	0.79	1.32	0.81
1.42	0.84	1.42	0.85	1.42	0.83	1.42	0.80	1.42	0.80	1.42	0.84
1.52	0.87	1.52	0.86	1.52	0.85	1.52	0.82	1.52	0.81	1.52	0.85
1.62	0.87	1.62	0.87	1.62	0.86	1.62	0.83	1.62	0.83	1.62	0.87

## Sheet: Fig. 3B
Data												Predicted
Stronger-Lead						Stronger-Target						Stronger-Lead						Stronger-Target
Low		Medium		High		Low		Medium		High		Low		Medium		High		Low		Medium		High
Mean Acc	SD	Mean Acc	SD	Mean Acc	SD	Mean Acc	SD	Mean Acc	SD	Mean Acc	SD	Mean Acc	SD	Mean Acc	SD	Mean Acc	SD	Mean Acc	SD	Mean Acc	SD	Mean Acc	SD
0.7034255	0.04844416	0.7637981	0.05439629	0.8132051	0.04761416	0.7198694	0.05034296	0.7871790	0.04011123	0.8349574	0.04154921	0.7110000	0.05260856	0.7747083	0.07474727	0.8383750	0.05790600	0.7396250	0.05106932	0.8275833	0.04657800	0.8596667	0.04727007

## Sheet: Fig. 3C
Posterior Group Mean wChoice
2.431
2.792
0.974
2.206
2.317
2.255
1.676
1.862
1.997
1.758
2.35
2.843
2.681
2.401
2.286
1.632
2.523
2.619
2.653
3.03
3.378
1.752
1.833
0.756
2.203
2.834
0.955
2.904
3.016
2.519
2.312
1.829
1.214
2.853
2.468
1.618
2.685
3.154
1.859
2.542
2.71
2.526
2.342
1.948
1.856
1.574
2.846
2.287
3.092
1.732
1.876
2.086
1.883
1.9
2.315
1.733
1.9
1.897
1.859
2.597
2.33
3.226
1.029
1.674
2.868
2.27
2.371
2.328
2.479
2.143
1.165
2.042
1.415
2.447
2.717
2.139
2.532
2.004
2.67
1.938
2.529
1.876
1.521
2.382
3.047
2.451
1.782
1.546
2.917
2.31
1.753
3.08
2.549
2.157
2.53
3.314
1.996
1.703
2.086
1.689
1.238
2.191
2.261
2.749
2.083
2.556
2.548
2.46
3.318
1.98
2.197
2.153
2.728
2.796
2.481
2.91
1.936
2.283
2.632
1.989
2.599
2.53
2.074
1.563
3.459
2.227
2.119
2.463
2.384
2.255
3.098
2.036
2.118
2.233
0.912
2.189
3.13
1.26
2.146
1.757
2.083
2.889
2.521
2.985
2.618
2.904
2.07
2.508
2.542
3.664
1.742
1.973
1.811
1.656
2.327
2.743
2.883
2.325
1.796
2.702
2.015
2.247
2.044
2.492
1.51
2.169
1.71
3.137
2.126
1.936
2.405
1.902
2.171
2.138
2.779
1.945
2.833
2.271
2.021
2.568
2.772
2.463
1.573
1.753
1.721
2.553
2.306
2.023
1.821
1.96
1.495
2.049
0.998
2.196
2.327
2.746
2.511
3.618
2.932
2.752
2.126
1.7
1.2
1.659
2.445
2.378
1.179
2.316
1.684
1.963
3.016
2.987
2.109
2.111
2.064
2.416
1.076
1.284
2.793
3.042
2.26
1.763
2.055
1.979
2.406
3.104
2.423
2.243
2.314
2.543
2.442
2.556
2.606
2.092
2.129
2.065
1.867
2.611
1.807
2.249
1.965
1.457
2.951
1.486
2.508
2.693
1.763
2.003
2.221
1.936
1.873
2.04
2.234
1.226
3.511
1.535
3.312
2.175
2.627
1.936
2.523
2
2.162
2.265
2.562
2.336
1.837
2.853
2.757
1.35
1.921
2.128
2.553
2.636
2.383
2.103
2.365
2.119
2.429
2.057
2.724
2.443
2.289
1.8
2.133
2.096
1.898
2.099
2.193
1.745
2.214
2.306
3.39
3.029
2.281
2.451
2.101
1.474
1.831
2.192
2.148
0.995
2.186
1.827
1.296
2.097
1.579
1.998
2.481
2.703
2.106
1.984
1.591
2.169
3.426
2.361
3.26
2.117
1.014
1.659
1.281
2.261
1.832
2.411
1.204
1.489
2.77
1.873
1.437
2.331
2.681
1.895
2.672
2.202
2.443
1.942
1.661
1.88
2.193
1.846
1.415
1.755
2.209
1.985
2.48
1.49
1.92
2.867
2.567
1.589
3.447
2.184
1.695
2.562
2.309
0.79
2.823
2.215
2.173
2.558
2.88
2.517
1.539
2.564
1.931
1.968
1.694
2.129
3.054
2.564
1.76
2.495
1.662
2.02
2.848
2.18
1.335
1.42
1.81
2.552
2.182
1.638
2.26
1.935
2.104
1.617
2.465
2.143
2.175
1.546
2.845
3.089
1.93
2.387
1.867
2.642
1.056
2.221
1.479
2.552
2.474
2.59
1.865
1.983
2.751
2.218
2.748
2.231
2.809
2.686
2.798
2.122
1.702
2.695
2.87
2.19
2.056
1.419
1.155
2.128
1.971
2.477
2.204
2.544
1.689
2.379
1.694
1.936
2.928
1.516
1.949
1.684
2.711
2.081
2.741
2.96
2.078
3.08
2.362
2.497
2.135
2.688
1.408
1.531
2.089
2.513
1.35
2.798
2.536
2.345
2.398
2.311
1.963
2.733
1.75
2.313
2.218
3.049
1.54
1.865
2.534
2.154
1.814
2.72
1.919
2.125
1.988
1.403
2.367
1.869
2.722
1.087
2.137
2.154
0.655
2.407
3.098
2.031
2.13
2.121
2.067
3.158
2.403
1.915
1.94
2.67
1.837
2.56
2.302
1.765
3.186
2.058
2.073
1.6
1.26
1.39
1.176
1.497
1.754
1.926
2.649
2.119
2.149
2.426
2.01
2.62
0.845
3.068
1.766
2.313
1.82
3.131
1.402
1.801
2.669
2.759
1.584
1.907
2.207
2.043
2.119
2.42
1.772
0.816
2.659
2
1.906
2.401
2.276
2.082
2.373
2.001
1.092
2.31
2.29
2.21
2.017
2.595
1.524
2.281
1.432
2.827
1.73
2.386
2.797
2.058
2.332
2.447
3.498
1.308
1.174
1.511
1.747
2.516
2.432
1.197
2.875
2.66
2.801
2.722
2.248
1.336
0.998
2.154
1.67
1.734
1.977
2.633
1.644
1.658
2.7
2.326
2.075
2.254
1.38
2.226
2.719
2.556
2.31
2.119
1.62
2.302
1.997
2.414
2.012
2.138
1.498
1.89
1.801
1.737
1.99
1.572
2.27
1.483
1.637
2.604
2.133
1.48
1.504
2.403
2.227
1.864
3.279
0.472
1.561
1.53
2.489
2.242
2.276
2.686
1.852
3.011
0.939
1.568
2.331
3.019
2.449
2.68
0.828
2.22
2.045
2.452
2.365
1.559
2.381
1.42
1.302
1.99
2.547
1.588
1.748
2.026
2.27
2.208
2.912
0.979
2.24
2.806
2.124
1.695
1.658
2.617
1.25
2.012
2.416
2.099
2.034
2.786
2.073
2.53
2.055
2.318
2.817
2.406
2.448
2.213
2.575
2.535
2.309
1.826
0.851
1.813
1.976
1.55
1.906
2.359
2.03
2.545
1.8
1.962
1.85
4.381
2.655
2.28
0.918
1.744
1.386
2.819
2.267
3.11
2.041
1.396
2.855
1.718
0.828
2.124
2.24
3.296
2.042
1.474
2.791
1.577
2.242
2.844
2.085
2.083
2.189
1.389
1.987
2.125
2.086
1.442
2.04
2.285
2.761
2.056
1.53
1.714
2.045
2.196
2.675
3.596
2.001
2.306
1.895
0.459
2.153
2.48
1.145
2.244
1.619
2.432
1.853
2.531
1.913
1.616
2.351
2.253
1.743
2.322
2.256
3.086
3.199
2.06
3.426
2.166
3.032
2.332
1.58
2.524
2.691
2.801
2.807
1.437
1.91
2.815
2.699
1.295
2.256
2.25
2.122
2.216
3.199
1.47
2.166
2.582
1.448
2.242
2.563
2.277
2.704
2.008
2.255
1.974
2.593
1.942
3.073
1.904
2.866
2.655
2.592
1.808
2.57
2.04
2.399
2.399
2.226
2.586
1.732
2.623
1.54
2.846
2.459
2.183
1.398
1.793
3.072
2.227
1.28
1.267
2.361
2.758
1.609
3.074
2.535
1.974
2.198
2.891
2.688
1.82
2.542
2.392
2.456
1.988
1.872
2.731
2.264
1.789
2.467
1.751
2.181
1.884
2.095
3.202
1.44
1.893
2.574
2.808
2.276
2.147
2.625
2.449
0.953
1.635
2.42
2.067
2.092
0.955
2.16
2.914
2.154
2.652
2.349
1.724
2.646
2.255
1.879
2.741
1.607
2.075
1.743
2.925
2.296
1.404
2.518
2.431
2.087
2.612
1.852
2.642
1.706
2.716
1.966
2.337
2.834
2.48
1.913
1.027
2.08
2.304
2.196
2.559
2.524
2.515
2.299
2.252
1.979
2.149
2.07
1.947
2.148
1.819
2.128
2.705
2.011
2.507
2.458
1.899
2.143
2.456
2.633
2.565
3.022
2.201
2.988
2.31
1.454
2.909
0.828
2.152
2.39
3.014
1.463
1.969
2.616
2.223
1.684
2.371
2.133
2.148
2.369
2.672
2.136
2.689
1.539
1.77
1.164
2.235
1.798
2.381
2.235
2.279
1.998
2.481
2.111
2.977
2.427
1.472
1.748
2.779
1.925
1.106
2.107
2.593
2.445
2.955
1.398
2.238
2.764
2.087
2.734
2.01
1.532
1.945
2.353
1.74
2.613
2.16
2.105
2.852
1.961
2.236
2.945
2.436
1.683
2.902
2.881
1.364
2.921
2.21
2.601
1.67
2.636
2.81
2.086
2.081
1.952
2.36
2.283
2.457
1.146
2.723
3.491
2.704
1.803
1.911
2.76
2.02
1.03
1.121
2.246
2.083
1.613
1.706
1.055
1.528
1.559
2.07
2.247
2.716
1.86
2.965
2.153
2.119
2.245
2.208
1.813
2.406
1.748
2.364
2.807
2.085
1.861
2.381
2.454
2.774
2.941
1.893
1.903
1.876
1.457
1.748
1.976
2.794
2.044
2.377
2.303
1.724
2.771
2.785
2.684
2.053
1.574
2.376
1.893
3.707
1.838
1.581
2.739
1.356
2.37
1.819
1.976
1.775
2.781
2.312
2.179
1.439
1.568
2.042
1.498
2.104
2.069
1.574
2.503
3.206
2.037
2.569
2.667
3.072
2.559
2.476
1.93
2.242
2.774
1.881
1.626
1.769
2.296
1.586
0.7
2.709
2.296
1.196
1.966
3.533
2.036
1.848
2.161
1.789
1.697
2.051
2.673
3.313
4.192
2.337
2.052
2.156
2.004
1.873
1.328
0.89
2.138
2.788
1.795
2.498
2.251
1.504
3.183
2.014
2.039
2.338
2.137
1.968
2.207
2.968
1.895
2.562
2.207
1.915
1.533
2.134
2.388
1.996
1.605
1.794
1.176
1.95
1.893
1.643
2.403
2.082
2.316
2.195
2
2.133
1.518
2.821
2.613
2.778
1.955
2.161
2.201
2.05
2.239
1.527
2.341
2.344
1.757
3.537
1.936
1.664
2.168
2.004
1.976
1.805
1.779
2.147
1.603
3.124
1.25
1.401
2.547
1.406
1.712
1.954
1.718
2.946
2.436
2.135
2.542
1.313
1.931
2.161
2.546
2.614
2.92
1.811
2.106
1.899
2.147
1.114
1.885
2.074
2.321
2.146
2.75
2.661
2.081
0.854
2.294
2.708
2.014
3.143
1.869
1.999
2
2.04
2.393
2.653
2.597
2.703
2.568
2.318
1.62
1.661
2.821
2.15
1.141
3.194
2.148
1.775
2.325
1.955
1.299
1.623
0.931
1.848
1.873
0.958
2.208
3.609
3.261
2.28
1.655
2.435
3.19
2.391
3.05
2.976
2.476
2.544
2.174
1.585
1.941
2.38
2.04
2.383
2.219
2.723
2.631
1.894
2.575
1.324
1.865
2.988
2.76
2.415
2.011
1.261
1.738
2.491
3.194
2.044
2.691
1.567
1.626
1.53
2.423
2.36
1.701
2.373
2.444
2.921
2.107
0.692
2.738
1.577
2.24
1.803
2.275
2.839
1.731
1.03
2.095
2.375
1.852
1.903
1.767
1.811
2.429
2.131
2.504
1.626
2.405
3.277
0.85
2.54
2.097
2.147
1.931
2.004
1.657
2.516
1.233
2.909
1.883
1.869
2.153
1.773
2.202
2.34
2.458
2.016
1.809
1.993
2.389
1.753
2.54
3.082
1.899
2.489
2.618
1.289
2.991
1.981
3.775
2.219
2.379
2.203
1.19
1.266
1.909
3.252
0.962
2.849
2.148
2.368
1.644
2.156
2.373
1.955
2.262
1.994
2.143
2.247
2.25
1.43
1.933
2.65
1.873
1.776
1.768
2.339
1.985
2.716
2.998
3.633
1.802
1.061
2.426
2.402
1.77
1.623
1.955
2.864
1.82
1.72
4.221
2.62
1.856
1.897
1.173
1.858
2.221
2.418
1.603
2.021
2.624
2.916
2.399
1.982
2.362
1.563
1.753
1.394
1.761
2.092
1.688
1.103
1.439
2.085
2.17
2.699
1.871
2.781
2.112
0.797
2.581
2.567
3.029
2.332
2.5
2.185
2.088
1.28
2.17
2.479
2.248
2.371
2.477
2.351
2.072
2.695
3.008
1.812
1.973
3.801
1.582
1.797
2.245
1.468
2.103
2.256
2.8
1.898
3.01
2.346
3.16
2.506
2.488
2.862
2.248
1.861
2.092
2.415
1.689
2.047
1.523
1.331
1.423
2.947
1.814
2.206
2.199
1.624
1.707
2.561
2.575
2.527
2.376
2.621
2.312
2.786
1.922
2.393
2.816
2.231
1.971
2.05
1.835
3.005
2.157
1.973
1.901
2.019
0.975
2.502
2.183
1.821
2.416
1.81
2.46
1.719
1.699
1.233
2.497
2.322
2.203
2.087
1.919
2.181
1.963
1.693
2.158
1.412
2.649
2.991
2.24
2.718
1.566
2.067
2.422
2.23
2.002
2.377
2.432
3.491
2.127
2.285
1.896
3.147
1.094
2.129
2.447
2.306
2.865
2.455
2.312
2.168
2.329
2.073
1.413
2.29
3.313
1.995
2.16
2.811
2.449
2.256
2.255
2.013
0.622
1.945
1.845
2.044
2.311
1.744
2.113
2.127
2.807
1.98
2.513
2.351
2.301
1.643
2.698
1.844
1.947
1.789
2.871
1.456
2.134
2.481
2.114
1.351
2.711
1.514
2.074
2.309
1.945
2.467
2.009
3.578
2.567
2.135
1.303
1.684
2.549
0.811
2.686
1.727
2.249
1.652
2.707
3.091
2.231
2.895
3.71
1.047
2.457
1.754
1.722
2.645
1.683
1.959
2.985
1.926
2.239
3.153
2.254
1.662
2.984
1.735
0.987
1.274
2.312
2.186
2.126
2.328
1.99
1.748
2.272
1.428
1.562
1.889
2.527
2.264
2.562
2.09
1.418
2.701
1.318
2.476
1.931
2.897
2.433
2.321
2.91
1.799
2.418
2.113
1.91
1.885
2.653
2.573
1.871
2.782
1.677
2.688
2.302
2.461
2.894
1.663
2.271
2.092
2.556
2.541
2.026
2.083
1.846
1.774
2.627
2.795
2.453
2.032
2.18
1.835
2.615
3.482
1.634
2.222
2.084
1.615
2.275
1.962
1.41
2.597
2.679
2.712
1.997
1.727
2.01
2.983
1.468
2.479
1.792
2.413
2.292
1.976
2.119
1.945
2.08
1.934
2.276
2.869
1.846
2.238
2.977
1.767
1.961
2.168
2.501
2.495
2.258
2.393
1.3
1.842
2.307
1.954
1.036
2.369
2.762
2.692
1.79
2.211
3.1
2.235
1.737
2.728
2.263
2.633
1.593
2.637
2.267
1.981
2.245
1.612
2.118
2.252
2.183
3.933
2.562
3.499
1.899
3.156
2.892
1.779
0.977
2.246
2.709
2.932
2.945
1.515
1.425
2.718
0.898
2.158
2.436
2.672
0.961
2.454
2.097
1.424
2.742
1.606
2.278
2.887
1.767
2.598
2.395
2.757
1.873
1.659
1.742
2.473
2.302
1.783
1.371
1.884
2.485
2.19
1.023
2.693
2.059
3.296
2.949
2.318
2.797
2.178
3.907
2.139
2.825
1.301
2.709
2.48
2.245
1.963
2.777
2.359
1.941
2.715
2.297
1.398
2.373
2.216
2.537
2.053
2
1.788
2.875
2.24
1.884
2.364
2.861
1.091
2.581
2.233
1.368
2.138
2.264
1.338
2.6
2.438
2.392
1.944
1.696
2.142
1.742
2.144
2.366
1.596
2.53
2.716
2.084
2.34
2.311
1.729
2.611
2.01
2.188
2.139
1.953
2.043
1.639
1.592
1.876
2.208
1.229
2.508
1.699
1.97
1.337
1.469
2.043
2.539
2.139
2.192
2.758
1.365
1.568
1.773
1.241
2.957
2.155
1.041
3.523
2.685
2.435
1.683
2.416
2.354
1.536
2.688
1.857
1.874
1.712
2.459
2.936
2.757
2.692
2.251
1.164
1.68
2.374
2.847
2.187
1.601
1.464
2.848
1.382
1.824
1.917
2.656
2.985
2.473
3.024
2.254
3.015
1.993
2.668
2.605
1.76
1.854
1.94
2.213
1.805
2.933
2.239
1.861
3.372
2.016
1.629
2.12
2.312
3.213
1.985
2.375
1.984
1.46
1.26
1.331
2.227
2.211
1.777
1.454
2.202
2.349
1.69
2.021
1.803
2.067
2.321
2.456
0.828
1.572
2.134
1.842
1.839
1.653
1.282
0.904
2.046
1.642
2.714
3.152
1.892
2.103
2.503
2.614
2.3
1.812
3.106
2.628
2.332
2.083
1.334
1.821
1.367
2.432
2.84
2.095
2.217
0.801
1.749
2.928
2.973
2.586
1.995
2.693
1.946
2.147
2.099
3.45
2.029
2.108
3.1
2.434
1.847
2.383
1.35
2.18
1.84
2.703
1.498
1.702
2.408
2.095
2.106
2.517
1.952
2.26
2.162
1.783
1.796
2.413
1.854
1.393
2.243
2.277
1.967
2.386
2.898
2.193
1.853
1.137
1.531
3.243
1.828
2.315
1.974
2.533
2.403
2.887
1.913
1.654
2.241
2.226
1.879
2.083
2.635
2.702
1.633
2.615
2.787
2.303
2.434
2.097
2.903
1.065
1.699
1.583
2.275
1.38
2.59
1.79
2.205
1.766
2.743
1.576
2.685
2.498
1.227
2.475
2.119
1.572
1.931
1.883
2.17
2.268
1.878
3.054
2.037
3.016
1.973
1.425
2.342
2.474
1.052
2.473
2.772
1.389
2.139
2.664
2.256
2.352
1.241
1.248
2.359
2.062
2.106
2.406
1.377
2.076
1.417
2.219
1.331
2.744
2.337
[truncated: 4,001 more rows]

## Sheet: Fig. 4A
Optimal								Overweighted								Underweighted								Less Underweighted
Stronger-Lead				Stronger-Target				Stronger-Lead				Stronger-Target				Stronger-Lead				Stronger-Target				Stronger-Lead				Stronger-Target
Correct		Incorrect		Correct		Incorrect		Correct		Incorrect		Correct		Incorrect		Correct		Incorrect		Correct		Incorrect		Correct		Incorrect		Correct		Incorrect
Posterior Info	Mean Confidence	Posterior Info	Mean Confidence	Posterior Info	Mean Confidence	Posterior Info	Mean Confidence	Posterior Info	Mean Confidence	Posterior Info	Mean Confidence	Posterior Info	Mean Confidence	Posterior Info	Mean Confidence	Posterior Info	Mean Confidence	Posterior Info	Mean Confidence	Posterior Info	Mean Confidence	Posterior Info	Mean Confidence	Posterior Info	Mean Confidence	Posterior Info	Mean Confidence	Posterior Info	Mean Confidence	Posterior Info	Mean Confidence
0.22	0.8157905	0.22	0.7703277	0.22	0.8016951	0.22	0.7848082	0.22	0.8478673	0.22	0.7785549	0.22	0.8128025	0.22	0.8190811	0.22	0.7581066	0.22	0.7556841	0.22	0.7763547	0.22	0.7393220	0.22	0.8026128	0.22	0.7644998	0.22	0.7944383	0.22	0.7728087
0.32	0.8225435	0.32	0.7612368	0.32	0.8077635	0.32	0.7772943	0.32	0.8560999	0.32	0.7727918	0.32	0.8201315	0.32	0.8107534	0.32	0.7647716	0.32	0.7520991	0.32	0.7814511	0.32	0.7352180	0.32	0.8082582	0.32	0.7573682	0.32	0.8016430	0.32	0.7679818
0.42	0.8296247	0.42	0.7537505	0.42	0.8161761	0.42	0.7710995	0.42	0.8617899	0.42	0.7645430	0.42	0.8274389	0.42	0.8042111	0.42	0.7687463	0.42	0.7481256	0.42	0.7861717	0.42	0.7311753	0.42	0.8157437	0.42	0.7499943	0.42	0.8091062	0.42	0.7617290
0.52	0.8370843	0.52	0.7460138	0.52	0.8222358	0.52	0.7654670	0.52	0.8687980	0.52	0.7574085	0.52	0.8367674	0.52	0.7997507	0.52	0.7738917	0.52	0.7451329	0.52	0.7916554	0.52	0.7273130	0.52	0.8229638	0.52	0.7438490	0.52	0.8163242	0.52	0.7553739
0.62	0.8438216	0.62	0.7386798	0.62	0.8300554	0.62	0.7592072	0.62	0.8738494	0.62	0.7498442	0.62	0.8414085	0.62	0.7883914	0.62	0.7788957	0.62	0.7400798	0.62	0.7969133	0.62	0.7244997	0.62	0.8294680	0.62	0.7382815	0.62	0.8226763	0.62	0.7482032
0.72	0.8500824	0.72	0.7314146	0.72	0.8376215	0.72	0.7521321	0.72	0.8810916	0.72	0.7401265	0.72	0.8502751	0.72	0.7842696	0.72	0.7851054	0.72	0.7368651	0.72	0.8013884	0.72	0.7196901	0.72	0.8372635	0.72	0.7311526	0.72	0.8304398	0.72	0.7428255
0.82	0.8570631	0.82	0.7251563	0.82	0.8456357	0.82	0.7447492	0.82	0.8877789	0.82	0.7334625	0.82	0.8571092	0.82	0.7783779	0.82	0.7919291	0.82	0.7334922	0.82	0.8076030	0.82	0.7176778	0.82	0.8424978	0.82	0.7248458	0.82	0.8367454	0.82	0.7365554
0.92	0.8638908	0.92	0.7193676	0.92	0.8516389	0.92	0.7377977	0.92	0.8939615	0.92	0.7266413	0.92	0.8649352	0.92	0.7670256	0.92	0.7962767	0.92	0.7288601	0.92	0.8130372	0.92	0.7127167	0.92	0.8486913	0.92	0.7193511	0.92	0.8436776	0.92	0.7287617
1.02	0.8693692	1.02	0.7120323	1.02	0.8596990	1.02	0.7308897	1.02	0.9008928	1.02	0.7208738	1.02	0.8723931	1.02	0.7619306	1.02	0.8032398	1.02	0.7256167	1.02	0.8188206	1.02	0.7099789	1.02	0.8561900	1.02	0.7117105	1.02	0.8511665	1.02	0.7235677
1.12	0.8776491	1.12	0.7053623	1.12	0.8663561	1.12	0.7258252	1.12	0.9059289	1.12	0.7125638	1.12	0.8799004	1.12	0.7555543	1.12	0.8072791	1.12	0.7242511	1.12	0.8237932	1.12	0.7068043	1.12	0.8625782	1.12	0.7054858	1.12	0.8573380	1.12	0.7201612
1.22	0.8828843	1.22	0.6989019	1.22	0.8744133	1.22	0.7191012	1.22	0.9125435	1.22	0.7066596	1.22	0.8867418	1.22	0.7464152	1.22	0.8136369	1.22	0.7194319	1.22	0.8304413	1.22	0.7033283	1.22	0.8687139	1.22	0.6997862	1.22	0.8649403	1.22	0.7138215
1.32	0.8884004	1.32	0.6924228	1.32	0.8801966	1.32	0.7103701	1.32	0.9163847	1.32	0.7015332	1.32	0.8928438	1.32	0.7425638	1.32	0.8188351	1.32	0.7177005	1.32	0.8360534	1.32	0.7008795	1.32	0.8749718	1.32	0.6956404	1.32	0.8721585	1.32	0.7065527
1.42	0.8947057	1.42	0.6867952	1.42	0.8882307	1.42	0.7055909	1.42	0.9230533	1.42	0.6938858	1.42	0.9005631	1.42	0.7374592	1.42	0.8260130	1.42	0.7135275	1.42	0.8421942	1.42	0.6978034	1.42	0.8818959	1.42	0.6893146	1.42	0.8789644	1.42	0.7016692
1.52	0.9019095	1.52	0.6801972	1.52	0.8945051	1.52	0.7008557	1.52	0.9287037	1.52	0.6821081	1.52	0.9064916	1.52	0.7297865	1.52	0.8318929	1.52	0.7112241	1.52	0.8484033	1.52	0.6966815	1.52	0.8879131	1.52	0.6836337	1.52	0.8844075	1.52	0.6941136
1.62	0.9073599	1.62	0.6729722	1.62	0.9004407	1.62	0.6931883	1.62	0.9334507	1.62	0.6810787	1.62	0.9127327	1.62	0.7228911	1.62	0.8383295	1.62	0.7066130	1.62	0.8552133	1.62	0.6911885	1.62	0.8945266	1.62	0.6771001	1.62	0.8916585	1.62	0.6909361

## Sheet: Fig. 4B
Data																								Predicted
Stronger-Lead												Stronger-Target												Stronger-Lead												Stronger-Target
Incorrect						Correct						Incorrect						Correct						Incorrect						Correct						Incorrect						Correct
Low		Medium		High		Low		Medium		High		Low		Medium		High		Low		Medium		High		Low		Medium		High		Low		Medium		High		Low		Medium		High		Low		Medium		High
Mean Conf	SD	Mean Conf	SD	Mean Conf	SD	Mean Conf	SD	Mean Conf	SD	Mean Conf	SD	Mean Conf	SD	Mean Conf	SD	Mean Conf	SD	Mean Conf	SD	Mean Conf	SD	Mean Conf	SD	Mean Conf	SD	Mean Conf	SD	Mean Conf	SD	Mean Conf	SD	Mean Conf	SD	Mean Conf	SD	Mean Conf	SD	Mean Conf	SD	Mean Conf	SD	Mean Conf	SD	Mean Conf	SD	Mean Conf	SD
0.7068022	0.08697020	0.6873967	0.08155201	0.6808085	0.08465309	0.7747861	0.07104856	0.7885124	0.07721972	0.8043864	0.06884251	0.7133578	0.07537744	0.7071872	0.08041971	0.7123559	0.07996033	0.7762366	0.07106082	0.7925198	0.07411813	0.8037327	0.07071884	0.6700343	0.05390876	0.6456145	0.04529443	0.6363235	0.04925514	0.7682566	0.06594563	0.7909129	0.07334220	0.8065109	0.07147396	0.6717710	0.06099469	0.6623018	0.06384111	0.6475823	0.06490160	0.7679935	0.05837045	0.7923015	0.05610819	0.8117140	0.06095579

## Sheet: Fig. 4C
Posterior Group Mean wConf	Posterior Group Mean b
1.20932	2.11956
1.24083	2.20673
1.26545	2.08809
1.43805	2.57022
1.0962	1.79491
1.03196	2.59418
1.21464	1.82299
0.775672	1.75478
1.27905	1.63974
1.05259	2.30977
1.39638	2.25956
1.1597	2.24814
1.22342	2.35389
1.41093	2.47458
1.26956	2.05352
1.55175	2.23602
1.42182	2.12838
1.10807	2.10578
1.17428	1.93433
1.03599	2.09976
1.36223	2.44368
1.38392	2.33281
1.46354	2.36104
1.46268	2.76569
0.795163	2.57116
1.15923	2.63468
1.26448	2.32873
0.98827	2.43099
1.47012	2.09132
1.31761	2.55514
1.32716	2.59788
1.13657	2.90221
1.10972	2.26037
1.55167	2.08661
1.32409	2.27563
1.6291	2.07618
1.20256	1.8946
1.14088	2.27754
1.15808	2.01705
1.28265	2.43845
1.2423	2.18275
1.28969	2.14518
1.28497	2.14612
1.30522	2.3841
1.056	1.90948
1.12344	2.55536
1.26755	2.2404
1.27962	2.20202
1.13886	2.4198
1.323	1.2425
1.43966	2.28586
1.31945	1.68027
1.10848	1.78398
1.09509	2.08712
1.00039	2.04927
0.985919	2.20368
1.49111	2.03832
1.26195	1.83077
1.08839	1.73515
1.2688	2.32229
1.53127	2.25882
1.32726	2.26333
1.04184	1.89534
1.06317	2.13064
1.37043	2.11979
1.53033	2.13158
1.61065	2.67599
1.19432	1.64007
1.69444	1.63117
0.955137	2.30735
1.02931	1.63114
1.0051	1.91204
1.32514	1.92428
1.39437	2.33304
1.30844	2.24181
1.22244	1.97719
1.07672	2.18699
1.63711	1.8704
1.29631	2.31659
1.11723	2.2023
0.892071	2.31715
1.5197	2.57309
1.32965	2.45451
1.22726	2.0942
1.04001	2.61636
1.26952	2.22769
1.18393	2.0746
1.26012	2.48805
1.34229	1.83263
1.22538	2.61036
0.949021	1.70022
1.07785	2.09262
1.20614	2.37707
1.45348	2.16151
1.3261	2.61069
1.25633	2.37953
1.41314	2.17998
1.09237	1.99892
1.47304	1.43925
1.16985	1.94681
0.961177	1.8794
1.30865	2.26636
1.45882	1.95708
0.99373	2.31191
1.54819	2.00887
1.22319	2.5003
1.09846	2.25587
1.48429	1.87333
1.21789	2.50656
1.16415	2.16748
1.33544	2.52771
1.07447	2.24041
1.4329	2.34242
1.20296	2.19254
1.50113	2.25294
1.03456	1.98347
1.33172	2.38638
1.21456	2.3068
1.10517	2.29929
1.39191	2.13847
1.5686	2.06044
1.34806	2.45021
1.22916	2.36728
0.9783	2.24015
0.71296	2.06877
1.29533	2.37651
1.45847	2.10384
1.10416	2.50773
0.889974	2.33094
1.05874	2.0441
1.13466	2.15952
0.956367	2.47587
1.22151	2.41158
1.07446	2.10204
1.14674	2.17929
1.23352	2.37025
1.10445	2.51803
1.68327	2.04959
1.14951	1.95444
1.42342	2.24041
1.30046	2.13293
1.1895	2.12219
1.32403	1.56229
1.07656	2.15826
1.53093	1.76199
1.48169	2.45939
1.10999	2.28132
1.24003	2.01837
1.07354	2.39647
1.11588	2.41941
1.27655	1.98493
1.27651	2.41834
1.28176	2.34342
1.41331	2.36701
1.4558	2.04933
1.14008	2.08646
1.29953	1.87711
1.40591	2.43322
1.14687	2.84519
0.863496	2.34397
1.34341	2.42042
0.987934	2.00446
1.28064	1.76037
1.37302	1.81129
1.25925	2.45914
1.69494	2.24605
1.20878	2.1666
1.01093	1.96026
1.08414	2.05672
1.56669	2.1361
1.318	2.45644
1.54566	2.17864
1.37502	1.99792
1.35878	2.14492
0.646145	2.14743
1.40295	2.29835
1.1774	2.40638
1.54934	2.15873
1.35722	1.89425
0.983831	2.1401
1.13833	2.14873
1.25505	2.19783
1.27731	2.26516
1.03886	2.18094
1.60747	2.31312
0.946028	2.43654
1.33275	2.0122
1.17584	1.89066
1.11129	2.06895
1.33949	2.25287
1.50618	1.82426
1.50409	2.41579
1.22304	2.05227
1.20737	2.19617
1.20731	2.66445
1.22793	2.00757
1.18285	2.32107
1.70721	2.33577
0.650958	2.64649
1.34063	2.08034
1.21571	2.34398
1.02468	2.15354
1.35254	2.16375
1.38496	2.07934
1.28085	2.04034
1.61589	1.69307
1.30388	2.12686
1.44578	2.26032
1.36105	1.99241
1.69823	2.14352
0.953183	2.10526
1.09788	1.7554
0.930943	2.26505
1.40896	2.25861
1.51135	2.29327
1.2681	2.22982
1.27526	2.10692
1.32724	1.94551
1.52616	1.97059
1.03195	2.01739
1.2391	2.05016
1.4108	2.41764
1.3686	1.58053
1.37975	1.86811
1.35482	2.21512
1.62753	2.3151
1.31896	2.35039
1.0831	1.99071
1.19114	2.11277
1.04596	2.41274
1.20413	2.0728
1.14684	2.16518
1.36013	2.03281
1.26272	2.14908
1.12708	2.5545
1.3817	2.08863
1.18502	1.88384
1.17554	2.13634
1.34163	1.96485
1.48409	2.48798
1.26169	2.15338
1.10148	2.01888
1.28166	2.01544
1.37253	2.05577
1.27229	2.28799
1.17515	2.10003
1.56597	2.02703
0.919869	1.94093
1.42011	1.99423
1.31937	2.23385
1.09194	2.67309
1.20645	2.60967
1.66538	2.05416
1.23916	2.34419
1.30203	2.35825
1.34149	2.33309
0.597578	1.808
0.979244	2.01397
1.17552	2.58684
1.21407	1.94789
1.12317	1.98628
1.00212	1.88094
1.44584	2.4255
0.986681	1.69304
1.22645	1.82483
1.04704	2.03055
1.47367	2.54961
1.08985	2.33593
1.23318	1.98454
1.15942	2.23451
0.90935	2.24391
1.227	2.32051
1.36397	2.24154
1.55824	2.11229
1.35038	1.59809
1.19263	2.25147
1.71224	2.25684
1.31997	2.26523
0.839051	2.25581
1.06132	1.75045
1.42524	2.28859
1.19008	2.17549
1.22612	2.13213
1.26356	1.93495
1.39437	2.14058
1.31852	1.87026
1.25972	2.04549
1.4476	2.28815
1.2957	2.22652
1.41394	2.41818
0.901783	2.16516
1.26008	2.26943
1.40031	1.59456
1.22601	1.86871
1.11023	1.99053
1.28276	2.00531
1.3249	2.37779
1.3157	2.24846
1.23308	2.3817
1.30387	2.43172
1.53676	1.59881
0.943025	2.43404
1.56006	2.35827
1.27051	1.8833
1.50325	2.49714
1.21541	2.24809
1.21448	1.93161
1.34009	2.2385
1.26883	1.8746
1.35474	2.30218
1.4463	2.23454
1.28901	2.52224
1.43517	2.07089
1.35787	2.49975
1.13797	2.28799
1.34692	2.10716
1.30494	1.9725
1.28664	1.88884
1.00688	2.32998
1.53929	2.42945
1.24141	2.03164
1.33869	2.43179
1.57128	1.67755
0.975701	2.2159
1.31489	2.54716
1.1906	2.07867
1.37115	2.29218
1.20566	2.00262
1.43533	2.26129
1.16551	2.33752
1.38802	2.54734
1.07054	2.08382
1.33562	2.06297
1.27404	1.97735
1.28202	2.43619
1.56103	2.30675
1.13169	1.79358
1.44421	2.30051
1.20745	2.19037
1.34359	1.99194
1.31367	1.93946
0.845163	1.85962
1.40179	2.0582
0.991167	2.2613
1.7913	2.70521
1.28435	1.61984
1.37511	2.34551
1.04733	1.80146
1.39827	1.5718
1.13605	1.96395
1.33683	1.80096
1.51842	2.2632
1.18411	2.51934
1.12298	2.24799
1.06539	2.14776
1.21987	2.59488
1.18828	1.91966
1.39972	2.13444
1.08781	2.45204
1.66266	1.95187
1.40628	2.3617
1.30893	1.85504
1.16676	2.24732
1.40878	2.10797
1.23328	2.65534
1.05246	1.68474
1.28079	1.82269
1.28318	2.19193
1.15325	1.97413
1.58602	2.16457
1.28804	2.23181
1.38141	2.35344
1.39275	2.31717
1.37403	1.97035
1.35788	2.30679
1.1469	1.87972
1.27285	2.21625
1.43453	2.28624
1.18949	2.04797
1.32079	2.11968
1.43903	2.12838
1.38242	1.80183
1.23727	1.86586
1.1877	2.21319
1.3053	1.31323
1.00873	2.10834
1.19536	2.55376
1.2213	2.14904
1.47307	2.05361
1.20064	2.26583
0.971974	1.8521
1.41385	2.19654
0.969986	1.85912
1.13611	2.0803
1.26429	2.10238
1.3274	2.2209
1.38742	1.52606
1.48061	2.49514
1.279	2.32248
1.07967	2.33125
1.36986	2.22922
1.26483	2.27255
1.44131	2.39572
1.21121	3.00305
1.30497	2.04417
1.27336	1.80446
1.15777	2.31524
1.00448	2.02521
1.17367	2.24266
1.2532	2.12506
1.25081	1.90886
1.33703	2.18968
1.11854	2.03397
0.895985	2.08945
1.46534	1.67436
1.37242	2.72284
1.57775	2.53733
1.11861	2.06124
1.32721	2.47029
1.02473	2.47557
1.74258	2.44222
1.23278	2.08336
1.37952	2.20467
1.21146	2.1007
1.05027	2.1534
0.923982	2.47117
1.57931	2.22082
1.4989	2.1149
1.43922	2.00771
1.19144	1.99554
0.901008	2.10447
1.43569	2.6207
1.37049	2.35913
1.20903	2.38746
1.08364	2.26743
1.4021	1.81045
0.96209	1.80881
1.39644	2.03621
1.20387	1.66394
1.20249	2.48556
1.20563	2.25996
1.51411	2.39047
1.32535	2.25486
1.24438	2.14084
1.29872	2.29888
1.37175	1.87422
1.62824	2.07622
1.23117	1.89603
1.11231	2.55309
1.62553	2.07645
0.924816	2.1591
1.11331	2.33414
0.93772	1.86674
1.36197	2.41764
1.67818	2.28396
1.11795	2.15552
1.37052	2.25047
1.20057	2.22602
1.5916	2.23458
0.988857	2.5978
0.827428	2.53488
1.39672	2.27935
1.36974	2.18367
1.07836	2.47696
1.03356	2.30773
1.48555	2.32514
1.51952	1.50425
1.16225	2.09423
1.45713	2.6134
1.42266	2.23055
1.35332	2.19496
1.30417	2.51717
1.14171	2.20469
1.28174	2.40707
1.3456	2.27429
1.57993	2.36865
1.4051	1.80639
1.4022	2.16825
1.30837	2.22093
1.2067	2.2807
0.807894	2.15099
1.19764	2.36791
1.31594	2.01143
1.29089	2.19404
1.16137	2.09246
1.23602	2.45223
1.08395	2.20566
1.21775	2.53715
1.3662	2.22706
1.18369	2.38278
1.30741	2.06488
1.55332	2.47621
0.909517	1.95113
1.31478	2.38082
1.13064	2.42665
1.39923	2.01853
1.33201	1.72364
1.09493	2.42162
1.15033	2.11856
1.21534	2.58102
1.53709	2.54642
1.47803	2.01743
1.21694	2.0143
1.37695	2.19672
1.21855	1.74521
1.20645	1.97452
1.16091	2.59411
1.28566	2.20043
1.14936	2.31004
1.18165	2.41948
1.133	2.13552
1.31549	1.65641
1.22729	2.06053
1.04313	2.33845
1.08466	1.87615
1.42703	2.01688
1.25529	2.17708
1.35586	1.63422
1.34532	2.12481
1.37642	2.11084
1.31461	2.18721
1.39736	1.91489
1.42063	2.28426
1.21888	2.21072
1.88312	2.04701
1.41468	2.15671
1.21578	2.28037
1.23968	2.29822
1.45522	2.17557
1.61733	2.142
1.16573	2.61435
1.25038	2.27035
1.41982	2.37213
1.0177	2.15788
1.07414	1.99401
1.33646	1.98622
1.166	2.44345
1.11845	2.42467
1.29197	1.91446
1.22561	2.24628
1.25729	1.95462
0.910886	2.63706
1.622	2.11269
1.17035	2.23468
1.02665	2.10627
1.09967	2.17319
1.31433	2.47179
1.14769	1.83883
1.26534	2.04473
1.33541	2.09662
0.9186	2.0009
1.296	2.13619
0.86262	2.15653
1.27771	2.05971
1.3394	1.96508
1.29811	1.80543
1.42475	2.09753
1.35286	2.43775
1.28375	1.96309
1.13293	1.92646
1.22688	2.3291
1.35541	1.89177
1.43527	2.19017
1.09343	1.77957
1.28212	2.25924
1.27335	2.05334
1.32955	2.27833
1.53143	2.32452
1.41694	1.70716
1.35729	3.16428
1.18046	2.35807
1.67257	2.136
1.10776	1.66323
0.965127	2.15762
1.60381	2.3336
1.30248	2.20577
1.28327	2.47972
0.660897	2.60087
1.14274	2.52496
1.34213	2.55741
1.50461	2.07102
1.17942	2.10009
1.2447	2.34589
1.34466	2.03279
1.52485	2.51498
1.23273	2.38585
0.98501	2.02
1.21898	2.1987
1.40797	2.28111
1.27223	2.0621
1.27782	2.24532
1.18367	1.87692
1.50489	2.46198
1.20287	2.65006
0.965902	2.38151
1.10817	2.10574
1.26888	2.00039
1.25814	2.10013
1.50528	2.15439
1.02666	1.95445
1.17659	1.66261
1.42189	2.3822
1.15575	2.09092
1.23329	2.06084
1.38697	2.16867
1.42318	2.26481
1.09111	2.26389
1.29221	2.66569
1.5348	2.11976
1.3033	2.18839
1.37782	2.02768
1.06671	2.19164
1.36012	2.09825
1.81037	2.22121
1.35948	2.82365
1.0016	2.20166
1.3909	2.61877
1.16486	2.01866
1.11462	2.47523
1.39455	2.15457
0.964781	1.94952
1.3182	2.16046
0.949925	2.52573
1.28993	2.21627
1.4217	2.65777
1.02197	1.45897
1.17559	2.0837
1.33439	1.90844
1.43015	2.27383
0.913469	2.2329
1.33361	2.14908
1.35161	2.41278
1.37306	2.27573
1.29311	2.22991
1.47259	2.47025
1.09061	1.95085
1.36962	2.35499
1.2696	2.25692
1.17517	2.21786
1.34908	2.18556
1.38833	2.01062
1.13704	2.06652
1.19013	1.89458
1.55123	1.79207
1.27654	2.2287
1.29713	2.22278
1.18645	2.25749
1.45322	2.3645
1.44186	2.58175
1.28378	1.89276
1.07158	1.98536
1.69359	1.94661
1.61196	2.07284
1.10932	2.29591
1.07584	2.40778
1.0281	2.27947
1.1503	2.03034
0.703026	2.15792
1.00037	1.97
1.26525	2.4089
1.21505	2.37382
1.45763	2.72145
1.33822	2.18406
0.985626	2.1523
1.49907	2.75235
1.38587	1.93072
0.939188	2.65979
1.0694	2.31035
1.28838	2.5519
1.3705	2.82581
1.33437	2.15014
1.27023	2.17647
1.22053	2.21227
1.28923	2.30716
0.65618	1.8407
1.36625	2.14507
0.855422	1.927
1.29039	2.50812
1.35028	2.34461
1.09686	2.75125
1.56931	2.78744
1.16008	2.40168
1.19251	2.33591
1.03229	2.14924
1.30225	2.06483
1.05116	2.25838
1.01616	2.63202
1.20531	2.50804
1.36229	2.33347
1.69997	2.39625
1.26151	2.09484
0.988002	1.66122
1.4164	2.01888
1.32557	1.79842
1.20737	2.19488
1.14356	2.51909
1.26376	2.10597
1.30733	2.60552
1.30349	2.02232
1.13709	2.39293
1.15533	2.12689
1.48921	2.35122
1.0116	2.36951
1.48997	2.19627
0.872196	2.28241
1.45015	1.98055
1.28017	2.46463
1.30953	2.21962
1.97818	2.32583
0.95713	1.72208
1.30789	2.22325
1.28347	2.53148
1.55235	2.21355
1.26134	2.00833
1.10694	2.19914
0.697253	2.15623
1.27173	2.31928
1.01968	2.0676
1.43404	2.4887
1.21667	2.19935
1.09402	2.09386
1.17885	1.88335
1.17962	2.11629
1.27983	2.30368
1.18497	1.87473
1.45823	2.37331
1.18783	2.38852
1.64687	2.19636
1.15775	2.10157
1.10685	2.35666
1.22059	2.0864
1.28636	2.06829
1.48519	1.66526
1.39991	2.26921
1.39097	2.34383
1.5597	2.07849
1.41057	1.90531
1.34728	2.52466
1.02244	2.10428
1.41263	1.39999
1.36043	2.16515
1.81777	2.69278
1.13537	1.94653
1.17902	2.66205
1.00078	2.13735
1.36269	1.91433
1.33363	2.23602
1.19379	2.06923
1.49788	2.1785
1.30122	2.1359
1.46656	2.28846
0.932408	2.38993
1.40319	2.218
1.54665	1.75416
0.968551	1.95639
1.23368	1.45907
1.27815	2.27571
0.932297	2.45077
1.4108	1.96072
1.23281	2.00289
1.13056	2.29665
0.994772	1.65145
1.44095	2.44336
1.50061	2.08455
0.905049	2.09365
1.80169	2.16859
1.37683	1.83175
1.28404	1.76071
1.25936	2.07531
1.52077	1.76002
1.18466	1.95351
1.46027	1.81967
0.974381	2.22694
1.12598	2.35718
1.5976	2.11356
0.923318	2.69327
1.23966	2.07736
1.10791	2.57627
1.64104	2.4109
1.22957	2.00343
1.18687	2.1135
1.31776	2.44237
1.29038	2.39153
1.26036	2.21898
1.35513	2.38751
1.17139	2.0821
1.07733	2.24346
1.36496	2.47672
1.08477	2.32776
1.32939	1.72853
1.40069	2.24175
1.37859	2.11049
1.14053	2.25009
1.20033	1.96682
1.31144	2.18474
1.33516	2.07719
1.40811	2.12371
1.53157	2.21372
1.01861	2.02908
1.43911	2.06418
1.10548	2.0918
1.19487	2.19259
1.37729	2.2286
1.44524	2.57162
1.6739	2.34294
1.22867	2.43174
1.48292	2.23219
1.4249	2.22957
1.19242	2.03123
1.45415	2.00865
1.46813	1.99441
1.42711	2.09261
1.02687	2.49568
1.11561	1.59477
0.918569	2.14211
1.69735	1.93177
1.5676	1.5023
1.36691	2.17243
1.30496	1.82309
1.16172	2.28234
1.34089	2.39935
1.00469	2.28122
1.315	2.64956
1.39705	2.25635
1.052	2.23712
1.32543	2.18442
1.22273	1.40274
1.27499	1.70271
1.02834	1.93241
1.04215	2.1403
1.47527	2.31745
1.45202	2.44946
1.15994	2.61192
1.41075	1.92378
1.18216	1.73749
1.12481	2.08864
1.35849	2.53239
1.12985	1.97298
1.12573	2.03056
1.27486	2.12528
1.3261	2.17096
1.17399	2.3608
0.945076	1.9481
1.41353	2.10845
1.35112	2.33024
1.42588	2.02017
1.03652	2.36345
1.21333	2.40076
1.38446	2.24934
1.30884	2.14456
1.22958	2.18694
0.77878	2.23215
1.31372	2.25604
0.833104	2.28324
1.8447	2.26028
1.10846	2.358
1.37197	2.06676
1.01435	2.10273
1.33412	2.1019
1.03897	1.86461
1.10821	2.0876
1.3014	2.29829
1.54885	2.71835
1.53443	2.30209
1.19051	1.84454
1.3698	2.3348
1.02636	2.0919
0.839051	2.29063
1.29268	2.016
1.26983	2.44592
1.41572	1.8104
0.832113	2.09978
1.5662	2.37475
1.12297	1.48698
1.50918	2.44877
1.40552	2.58791
1.5702	2.15717
0.877104	1.93694
1.36751	1.79283
1.38996	2.2704
1.28541	2.64501
1.16883	1.68296
1.36419	2.32361
1.45942	2.20057
1.1441	2.05459
1.22566	2.56066
1.14652	2.15473
0.992729	2.69874
1.03192	2.25786
1.2397	2.25758
1.32494	2.28676
1.15655	2.11853
1.34589	1.9019
1.1438	1.866
1.28032	2.30131
1.14135	1.82476
0.939756	2.10883
1.05364	2.08656
0.943823	1.96548
1.48575	1.99523
1.22697	1.89569
1.46045	2.25922
1.18475	2.25166
1.31561	1.9663
1.10548	1.73093
1.36104	2.39424
0.975879	2.3095
1.61485	2.23247
1.15943	2.26217
1.43892	1.80716
1.19865	2.42673
1.45134	2.28535
1.27482	2.08036
1.20366	2.33467
1.16625	1.82689
1.57323	1.78173
1.41674	2.30879
1.0952	2.21696
1.41853	2.22819
1.54278	2.60915
1.22564	2.25317
1.14798	2.1423
1.37969	2.39936
1.2943	1.98006
1.35207	2.11854
1.26726	2.24404
1.46783	2.22437
1.24955	2.09038
1.31967	2.69941
1.63324	1.70968
1.15045	2.45452
1.24231	2.7669
1.05931	2.12213
1.35858	2.08157
1.14969	1.9805
1.37119	2.33422
1.31732	2.43066
1.42594	2.36023
1.32501	1.86437
1.52942	1.97953
1.23411	2.06474
0.871253	1.88424
1.18733	2.35467
1.31386	2.43389
1.42232	2.47763
1.26224	2.14368
1.19222	2.11961
1.34185	2.01686
1.20735	2.28271
1.21866	2.14459
1.38338	2.50405
1.20395	2.36935
1.21419	1.91328
1.34204	2.23231
1.31305	2.38325
1.59852	2.45928
1.34715	1.73887
1.12428	2.63335
1.40757	2.18782
1.23181	2.63431
1.48757	2.43906
1.54688	2.47854
0.96955	2.64015
1.26946	1.91013
1.31738	2.1566
1.51401	2.42614
1.23307	2.23342
1.10885	1.98396
1.23136	2.52148
1.34559	2.18416
1.11239	2.45202
1.13574	2.50631
1.05164	2.19284
1.47236	1.7167
1.15624	2.06728
1.21118	2.26285
1.16652	2.02898
1.36731	2.42342
1.50462	2.186
1.18719	2.73965
1.09367	2.11616
0.980935	2.15701
1.09621	2.02218
1.30657	2.13728
1.17957	2.15987
1.18686	2.18638
1.23686	2.41534
1.37925	2.26449
1.21854	2.21628
0.687658	2.2957
1.29326	2.31419
1.33793	2.40733
1.61026	2.26772
1.5862	1.5775
1.05351	2.40198
1.44375	1.80204
1.32292	2.33476
1.35711	2.65677
1.50904	2.1626
1.60959	1.94149
1.37936	1.5577
1.30068	2.06003
1.28977	2.29824
1.19548	1.84984
1.31832	2.20515
0.983701	2.3459
1.2869	1.87162
1.41058	2.62153
1.34266	1.79907
1.36473	2.45976
1.69784	2.42657
1.34074	2.05559
1.04276	1.95067
1.2376	1.85546
1.25339	2.37159
1.65626	2.09289
1.74249	2.00985
1.46845	2.65983
1.34478	2.28477
1.18091	2.48832
1.05587	1.94566
1.30762	2.08144
1.20133	1.5366
1.43453	2.2186
1.52256	2.67657
1.58678	2.35297
1.38813	2.20919
1.48039	1.70232
1.13898	2.43867
1.7312	1.80272
1.19947	2.12611
1.15138	1.76931
1.14401	2.10521
1.31903	1.93672
1.20618	2.48182
1.35938	2.28904
1.21684	2.13115
1.24314	2.41475
1.00727	1.90574
1.56542	2.143
1.21347	2.26082
1.3636	1.88225
1.3404	2.01947
1.40078	2.32259
1.45405	2.10198
1.1908	3.21842
1.22659	2.73222
1.17888	2.42398
0.634604	2.45347
1.19061	1.7963
1.09745	1.85005
1.49723	2.38912
1.54419	2.35977
1.15417	2.02708
1.48142	2.30018
1.41026	2.36732
1.59131	2.30412
1.25363	2.17476
1.06811	1.88417
1.36463	2.23036
1.47581	2.32446
1.25611	2.0465
1.04846	2.8733
1.27214	1.54299
1.22687	2.09248
1.18472	2.16767
1.34149	2.23596
1.35617	2.20193
1.37211	1.38173
1.52373	2.27724
1.20751	2.25799
1.12486	2.21714
1.53008	2.17283
1.72665	1.8184
1.08597	2.2033
1.18832	2.11473
1.25874	2.2239
1.22089	2.20975
1.21934	2.35108
1.55847	2.31567
1.28775	2.16396
1.29786	2.29299
1.14212	2.17496
1.16052	2.36748
1.28947	2.47856
1.41737	2.4492
1.10973	1.81245
1.01687	2.19391
1.42227	1.94084
1.04559	2.37752
1.20524	2.16245
1.46517	1.82431
1.44016	1.69096
1.23116	1.97695
1.49262	2.21868
1.15894	2.33884
1.42146	2.41963
1.55452	2.12402
1.36085	2.26068
0.878864	2.40292
1.57877	2.54035
1.52512	2.17961
1.13049	1.94794
1.49973	2.26374
1.22355	2.29613
1.23137	2.09687
1.12424	2.47166
1.1924	2.34632
1.10705	2.29421
1.33575	2.53383
1.14345	2.0664
1.20918	2.05736
1.40282	2.04812
1.22817	2.00082
1.46904	2.01144
1.48794	2.45802
1.06388	1.70556
1.10275	2.09049
1.33636	2.00155
0.97215	1.61752
1.16299	2.1265
1.54122	2.50597
1.29955	2.77328
1.19254	1.99362
1.1957	2.58676
1.1754	2.17525
1.44132	2.43866
1.13648	2.15833
1.25275	1.5692
0.951451	2.3543
1.099	1.98345
1.24852	1.75121
1.18978	2.18622
1.6526	2.24674
1.48382	1.81557
1.3412	2.09638
1.34592	2.49792
1.36571	1.72372
1.06974	2.42666
1.03142	2.1699
1.0028	2.52668
0.79836	2.12349
1.07245	2.08661
1.09263	2.23223
1.42801	2.58596
1.51481	1.84676
0.783871	2.5016
1.10512	2.11818
0.975752	1.86177
1.73477	2.14735
1.64222	2.09193
1.34944	1.71571
1.23345	2.54385
0.986073	2.17461
1.37635	2.72007
1.31286	2.29995
1.27404	2.44154
1.24485	1.95349
1.45134	2.1222
1.28103	2.12917
1.32582	2.4046
1.18729	1.73873
1.29002	2.10835
1.25676	2.6383
1.48756	2.33777
1.21649	2.09225
1.31272	1.91712
1.6273	2.26123
1.01974	2.3913
1.00509	1.95203
0.938693	1.86391
1.18392	2.49026
1.11507	2.03076
0.922242	2.13006
1.20885	2.33133
1.20431	2.25391
0.869312	2.0174
1.32161	2.16547
1.30598	1.95097
1.06849	2.06162
1.12458	1.76358
1.55707	2.07216
1.57931	2.40182
1.28737	2.40361
1.12493	1.88415
1.04634	1.929
1.44127	2.52464
1.23353	2.01157
0.895609	1.93994
1.32951	2.05947
1.47369	2.08849
1.23365	2.14435
1.09809	1.98817
0.997185	1.80143
1.08814	2.68913
1.14065	2.30203
1.45559	2.24985
1.22292	2.39463
1.04128	2.34022
0.977068	1.74463
1.3373	2.34813
1.41148	2.32671
0.985555	2.19373
1.4515	2.09369
1.30358	2.16084
1.35557	2.17408
1.20783	2.32403
1.51052	2.2458
1.35447	2.32107
1.26023	1.76045
1.31823	2.13806
1.26241	2.03709
1.10756	1.95009
1.37327	2.57824
1.5082	2.16258
0.899793	1.89884
1.2417	2.07565
1.03871	2.48479
1.53156	1.99644
1.56861	2.02781
1.17362	2.04822
1.19989	1.99269
1.42829	2.23668
1.54212	2.28671
1.3083	1.86641
1.35979	2.16177
1.05681	2.17344
1.50455	2.57283
1.04162	1.59999
1.21627	2.3156
1.44319	2.61499
1.24532	2.06764
1.3522	2.40802
1.29791	2.36773
1.56249	1.93866
0.629572	2.26579
1.16071	2.25137
1.26857	1.89375
1.55703	2.39063
1.19693	2.12774
1.2934	2.07218
1.38046	2.31098
1.0794	1.75635
1.60797	1.78168
1.59926	2.38089
1.48905	2.4584
1.08828	2.00537
1.38854	2.11405
1.20774	2.07294
1.29115	2.40039
1.56348	1.98491
1.27005	2.30042
1.46529	2.10971
1.09239	2.56675
1.16213	1.99964
1.30096	2.14971
1.25283	1.81084
1.37395	2.22967
1.47007	2.37253
1.21482	2.58997
1.24624	2.56637
1.27526	2.28435
1.27071	2.11716
1.19503	1.81164
0.965846	2.93445
1.63899	1.98235
1.30408	2.04423
1.48344	2.20143
1.02682	2.34361
1.17932	2.31318
0.964034	2.2987
1.2583	1.7417
0.987425	2.48047
1.31288	2.28292
1.50996	2.11148
1.3316	2.10373
1.0612	2.1497
1.58728	2.2474
1.12184	2.45106
1.1989	1.84597
1.16843	2.11428
1.15148	2.03563
1.37963	2.37271
1.47434	2.36067
1.46903	2.45603
1.23505	1.98864
1.24993	2.09325
1.1749	2.32262
1.24841	2.35725
1.38827	2.09749
1.12495	2.24202
1.35049	2.07828
1.02592	2.46542
1.33119	2.4989
1.42687	2.33374
1.24773	1.82262
1.31547	1.96118
1.0119	2.30973
1.4003	2.05515
1.05713	2.17898
1.30948	2.23703
1.24778	2.08719
1.04521	2.20586
1.27514	2.26348
1.14677	2.34728
1.51779	2.14131
1.02153	2.4516
1.17946	2.36494
1.88796	2.6587
1.2246	2.19855
1.19243	1.61867
1.44835	1.98931
1.41924	1.79035
1.3026	2.37081
1.28534	2.27676
1.27791	2.61797
1.21817	2.0541
1.44336	2.73642
1.03763	2.00676
1.36641	2.25294
1.41349	1.87201
0.974267	2.41694
1.21468	1.97443
1.61386	2.31755
1.4548	2.28898
1.03356	2.1776
1.54733	2.51043
0.997766	1.9134
1.2348	2.23986
1.48957	2.16573
1.35698	2.5496
1.27494	2.30407
1.19509	1.92841
1.33741	1.92385
1.4854	1.85774
1.13731	2.06162
1.42973	2.16656
1.54366	2.35616
1.12794	2.01334
1.21159	2.27482
0.966328	2.31605
1.33357	2.35968
1.12233	2.76979
1.25434	2.0251
1.5133	1.76316
1.31517	1.70907
1.02336	1.75523
1.57654	1.88282
1.06054	2.06238
1.45752	2.4636
1.05335	2.2905
1.08596	2.0608
1.45507	2.33802
1.24149	2.43556
1.42433	2.59438
1.23551	2.3603
1.42611	1.69835
1.13535	2.13223
1.72764	2.56347
1.667	2.248
1.08856	2.44309
1.25148	2.28939
1.3129	2.49425
1.20605	2.12882
1.23834	2.378
0.997832	2.02332
1.29155	2.02397
1.21112	3.04232
1.37738	2.16418
1.40371	2.48752
1.13051	2.12192
1.33951	1.85903
1.00594	2.22078
1.3614	2.44227
1.45849	2.54687
1.19061	2.11048
1.01016	2.19607
1.55079	1.92217
1.00049	2.09373
1.29112	2.18481
1.34835	2.07675
1.04361	2.59508
1.3773	2.47434
1.348	2.05583
0.646825	2.17488
1.4973	2.24338
1.56878	2.17659
1.1643	2.11798
1.33234	2.1291
1.0932	1.94946
1.33893	2.16253
1.25882	2.10445
1.3141	2.32215
1.31221	2.16063
1.11807	2.28118
1.66155	2.17354
1.3972	2.21863
1.23434	2.0793
1.25776	1.91991
1.39428	2.37398
1.41143	1.96134
1.25411	2.45859
1.08085	2.04154
1.13687	1.78954
1.29497	2.49677
1.49867	2.28622
1.25524	2.32076
1.32079	2.72825
0.753913	2.35956
1.3155	2.13372
1.66942	2.54965
1.53149	1.63317
1.3214	1.92813
0.979928	2.53667
1.25774	2.45579
1.33071	2.20261
1.61658	1.99242
1.29917	2.3325
1.26709	2.06267
1.16879	2.72538
1.27279	2.44217
1.29539	2.15609
1.45193	1.92918
0.856574	2.07047
1.07911	2.22396
1.22414	2.18673
1.18057	1.68625
0.991571	2.08804
1.1839	2.11315
1.21867	2.25811
1.33763	2.58836
1.40554	2.15585
1.15751	2.33615
1.5893	2.05098
1.09977	2.51559
0.735195	1.90753
1.13645	1.95511
1.10859	2.35842
1.3612	2.32168
1.30389	2.12425
1.19926	2.29342
1.17468	2.1923
1.31912	2.50657
1.28075	2.92192
1.31629	2.48634
1.66064	1.95404
1.1897	2.32743
1.35951	1.99721
1.08266	2.13486
1.50922	2.99983
1.27685	2.27406
1.3884	2.36116
0.931623	2.18203
1.03976	2.31263
1.4418	2.19168
0.810936	2.17592
1.39353	2.22994
0.959414	2.5301
1.30468	1.97725
1.61691	1.59619
1.23743	2.45246
1.09871	2.45581
1.23684	2.13595
1.47619	2.33039
1.42329	2.645
1.15071	1.77268
1.18845	1.76191
1.33764	2.16965
1.69575	2.14513
1.38019	1.85111
1.15962	1.95106
1.38255	1.884
1.1263	2.26257
1.44069	2.43931
1.20718	2.37309
0.795406	1.98506
1.48162	2.88491
1.27026	1.71728
1.42752	2.06542
1.27553	1.84009
1.28707	1.92128
1.17906	2.05454
1.58247	1.90696
0.850852	2.36848
1.10192	1.34748
1.61551	2.13033
1.28261	1.89246
1.15036	2.53702
1.56011	1.95308
1.37068	2.25444
1.64004	2.39665
1.14776	2.32553
1.30519	2.3706
1.01911	2.24418
1.32492	1.71168
0.970684	2.43379
1.4384	2.43338
1.48717	1.78194
1.13972	1.88058
1.29842	2.21366
1.53859	2.29072
1.18062	2.28942
0.867211	2.1146
1.15	2.20402
0.923864	1.82373
0.992082	2.3116
1.2053	2.07276
1.45239	2.30797
1.57583	2.36706
1.11141	2.0365
0.89921	2.51363
1.34911	1.53405
1.6536	2.66346
0.974311	2.17424
1.43312	2.69433
1.32292	2.41828
1.79492	2.40447
1.13036	1.22359
1.40223	2.70763
1.4334	2.64104
1.30463	2.20692
1.29702	2.05964
1.12182	2.3846
1.3898	2.23979
1.14048	2.31342
1.18715	2.4206
1.48853	2.33747
1.1959	2.29862
0.920293	1.88087
1.49134	2.0646
1.00737	2.20881
1.06536	2.41288
1.36898	1.99326
1.34807	2.1545
0.950407	2.22814
1.15335	2.17826
0.803964	2.02344
1.02496	1.6973
1.12508	2.18433
1.36447	1.76094
0.897546	2.68802
1.23426	2.37166
1.23894	1.49485
1.37251	1.70383
1.31865	2.44097
1.19807	1.95274
1.45038	2.37901
1.11148	2.40102
1.29679	2.17312
0.967856	1.8907
1.15552	2.3259
1.16611	2.14384
1.35024	2.26678
1.36926	1.89628
1.10393	2.65648
1.37941	1.71799
1.39225	2.75427
1.43516	2.49495
1.03207	2.04147
1.19101	2.13838
0.987933	2.66834
1.62595	2.1804
1.31987	2.5368
1.57506	2.35514
1.44819	2.09369
1.31244	2.26854
1.50901	2.35068
1.03501	2.24897
1.38075	2.30798
1.51219	2.33241
1.64414	2.34605
1.01877	1.93742
1.06662	2.30756
1.27158	2.32263
1.34644	1.50801
1.43785	1.97742
1.02908	2.41633
1.6287	2.55158
1.19756	2.04907
0.997632	2.08199
0.86693	1.9686
1.28737	1.95611
1.08394	2.0188
1.14576	2.14686
0.979575	2.31522
1.11501	2.07639
1.28511	2.20925
1.24765	1.77687
1.34667	1.87898
1.30744	2.64132
1.12391	2.24984
1.38105	2.43723
1.33378	2.32413
1.10178	2.40248
1.42328	2.21657
1.26444	2.19631
1.07924	2.00234
1.21476	2.25564
1.18975	2.53474
1.11772	1.94281
1.11862	2.21209
1.17759	1.96225
1.5222	2.34323
1.25582	2.0011
1.97794	1.99335
1.19052	2.25566
1.08303	1.98663
1.60199	2.90473
1.55247	2.10153
1.6199	2.45178
1.38418	2.39742
1.00041	2.3412
1.369	2.23544
0.986085	2.40384
0.959027	1.88518
1.20805	1.98767
1.41873	2.37315
1.28255	2.27755
1.30286	2.39071
1.28132	2.4359
1.0861	2.20963
1.25962	1.89918
1.37258	2.68902
1.61544	2.07792
1.30843	2.6633
1.30077	2.12368
1.08586	2.06974
1.55498	2.21337
1.41731	2.19341
1.50834	2.45076
1.52221	2.01277
1.22929	2.29885
1.28371	2.34036
1.4353	2.89009
1.45407	1.84481
1.42257	2.25484
1.61968	2.25636
1.41986	2.36509
1.49753	2.07107
1.49061	2.32777
1.37843	2.06783
1.7492	2.08058
1.31117	2.29926
1.38316	2.4997
1.14876	2.17106
1.08391	2.30725
1.47859	2.20456
0.971653	2.10345
1.58209	2.40426
1.35918	2.16043
1.37607	2.41159
1.33676	2.46728
1.26024	2.56047
1.2969	2.0426
1.18024	1.92551
1.24825	2.68065
0.887045	2.08071
1.35362	2.2279
1.21285	1.7854
1.2435	1.93516
1.26774	2.13308
1.25229	1.87843
1.18876	2.2205
1.03983	2.06258
1.48104	2.46885
0.993494	1.93554
0.94816	2.41931
1.15324	2.41758
1.46221	1.49553
1.4335	2.13049
1.21023	1.91041
1.06504	2.26176
1.18154	1.87497
1.09146	2.21074
1.2345	1.99261
1.49376	2.44505
1.03675	2.86504
1.1602	2.78013
1.18695	2.32584
1.69885	1.95097
1.36787	2.37977
1.20615	1.85929
1.42699	2.18588
1.15047	2.73445
1.24016	2.20782
1.44758	2.18086
1.29593	2.00692
1.3598	2.34686
1.408	2.12253
1.24918	2.2997
1.09998	1.95131
1.45889	2.29795
0.958474	2.03164
1.42583	2.23538
1.61101	2.24187
1.20518	2.33514
1.43446	2.13147
1.37543	2.04792
1.36084	1.55142
1.17886	2.23218
1.26594	2.00771
1.22139	2.31499
1.45567	2.3418
1.26538	1.84643
1.08819	2.11966
1.2524	2.28703
1.28145	2.0502
1.31978	2.37683
1.08587	2.54736
1.20977	1.91494
1.21251	1.90104
1.36848	2.18656
1.26619	2.52712
1.17579	1.9462
1.07274	2.13749
1.70197	2.52045
0.976112	1.80878
1.25262	1.83548
1.37893	1.73707
1.52546	2.3538
1.14182	2.20261
1.09513	2.09284
1.412	2.40216
1.25514	1.8941
1.66979	1.79502
1.21065	2.05654
1.0777	1.8082
1.22941	2.66983
1.16901	2.26321
1.09735	2.31098
1.42304	1.82993
1.33022	2.51795
1.29547	2.12599
1.76559	2.3516
1.89236	2.21438
1.10291	2.21949
1.282	2.28464
1.20559	2.27504
0.981239	2.7141
1.43853	2.61424
1.17929	2.19667
1.13027	2.26337
1.44119	2.18577
1.06449	2.22296
1.52917	2.02618
1.3344	1.9994
1.31644	2.34901
1.14476	2.47663
1.02925	2.40022
1.39652	2.34735
1.2808	2.25441
1.23594	2.17206
1.03895	1.93341
1.50949	2.36764
0.963431	2.13855
1.11438	2.00329
1.59794	2.25474
1.25474	2.64223
0.885988	2.18874
1.38908	2.10746
1.09517	2.36868
1.29115	2.24263
1.2651	2.4156
1.17143	2.64632
1.10946	1.91732
1.45952	2.16236
1.41164	2.25797
0.973038	2.04662
1.25648	2.16531
1.23466	1.84396
1.32734	2.31375
1.46257	1.78638
1.21354	2.15876
1.34569	2.10197
1.39262	2.23412
0.932236	1.99205
0.845729	2.44262
1.48889	2.21411
1.29962	2.39215
1.79728	2.34484
0.785182	2.01837
1.44211	2.47225
1.20351	1.89531
1.36228	2.37469
1.15181	2.07576
1.29839	2.09957
1.66755	2.55018
1.22427	2.17592
1.04718	2.43298
1.38154	2.34187
1.3464	1.54761
1.4111	2.21923
1.32955	2.4233
1.33475	2.32522
1.49329	2.15477
1.34211	2.49232
0.96502	1.41407
1.52838	2.22952
1.25057	2.01998
1.03671	2.56259
1.07559	1.92996
1.40838	2.06247
1.36314	2.36431
1.3246	2.25917
1.18639	1.88786
1.18421	2.03462
1.33143	2.00955
1.48148	2.34647
1.16698	2.03667
1.44705	2.17803
1.18139	2.00057
1.11784	1.36164
1.52197	2.63645
1.47023	2.09367
1.50945	2.34038
1.2254	2.30158
1.73303	2.29676
1.00855	2.47781
1.48717	1.9716
1.23351	2.08332
1.18158	1.83037
1.64108	2.43561
1.06773	2.47249
1.28893	2.38308
1.15993	2.05613
1.4156	2.05233
1.20939	2.45478
1.0768	2.13384
1.11217	2.39992
1.21868	2.63641
1.28171	2.39803
1.33344	1.94245
0.911512	2.29309
1.31768	2.18453
1.78885	1.99626
1.54667	2.20713
1.71723	2.18893
1.18099	2.51122
1.50575	2.11754
1.17779	2.54436
1.26797	2.35312
1.08379	2.07096
1.50361	2.49568
1.48385	2.33463
1.44198	2.04835
1.03526	1.90935
1.75153	2.06721
1.59908	1.93473
0.910862	1.92383
1.63536	2.20893
1.63595	2.26119
1.2995	2.30849
1.27367	2.00828
1.19462	2.36102
0.983989	2.54946
1.09859	1.70675
1.6934	2.29319
1.18902	2.40351
1.64597	2.08766
1.24018	2.41816
1.32362	1.9208
1.24803	2.24508
1.36606	2.24082
1.09614	1.91324
1.32866	2.02749
1.38822	2.33116
1.33619	2.01011
1.5761	2.45735
1.40143	1.99593
1.39226	1.76782
1.38144	2.3557
1.04225	1.95853
1.10177	1.98564
1.49942	2.33581
1.16866	1.96371
1.28078	2.26946
1.17072	2.09471
0.908352	2.14867
1.33848	2.16081
1.54785	2.44927
1.15783	2.12188
1.23853	1.96164
1.13129	1.71173
1.38388	2.06756
1.35997	2.49786
1.08335	2.41439
1.38438	2.22037
1.18312	2.50894
1.29368	1.84468
1.37065	1.84927
1.42665	2.41786
1.38415	2.40209
1.39923	2.18009
1.25165	2.56127
1.33128	2.03331
1.20914	1.25572
1.24993	2.17302
1.35899	2.16328
0.974563	1.79984
1.17996	2.30176
1.52742	2.02928
1.35581	2.40712
1.29981	2.43101
1.20176	2.2029
1.48004	2.4556
1.29476	1.78269
1.18761	2.14271
1.44017	2.31789
1.16584	2.39849
1.46341	1.52373
1.4394	2.37699
1.02784	1.47262
1.22144	1.44096
1.45036	2.6055
1.21495	2.14507
1.50182	2.36232
1.20971	2.08157
0.95044	2.26237
1.01428	1.63984
0.90393	2.02097
1.45121	2.64714
1.03045	1.92615
1.41131	1.93771
1.34105	2.32076
1.10717	2.24925
1.0538	2.18526
1.20561	2.2409
1.43975	2.04578
1.04241	2.43031
1.52537	2.00193
1.12737	1.86817
1.09019	2.31351
1.17512	2.01762
1.12207	2.3398
1.29093	2.58301
1.34386	2.22917
1.15283	2.23706
1.27459	2.06921
1.38894	2.40639
1.00425	2.3481
1.16712	1.77086
1.31296	2.54359
1.10613	1.7451
1.327	1.80278
1.10305	2.2356
1.2146	1.91445
1.31925	2.1516
1.50262	2.26652
1.53539	1.90915
1.30144	2.56214
0.936897	2.17965
1.23795	2.15915
1.33673	2.25747
1.00021	2.20569
1.33174	2.33195
1.24192	2.35453
1.15048	1.96744
1.33589	2.64589
1.06683	2.25465
1.40736	2.17408
0.923422	2.08159
1.20356	2.47027
1.22974	2.32217
1.29451	2.27634
1.65262	2.48828
1.3445	1.57995
1.45266	2.41228
1.36753	1.81252
1.23994	2.2973
1.0787	2.33626
1.30858	2.24578
1.33715	2.13034
1.03273	2.61809
1.66317	2.07346
1.05791	1.96824
1.46055	2.06638
1.4504	2.59811
1.19801	1.92084
1.18006	2.23781
1.10827	1.84457
0.806775	1.92957
1.16658	1.90633
1.14711	1.87067
1.16004	2.04801
1.56737	2.37977
1.23282	2.25943
1.19479	2.17695
1.56735	2.36301
0.698386	2.50357
1.0203	1.85441
1.19579	2.08292
1.03774	2.00654
1.41297	1.94362
1.5051	1.8415
1.3979	1.7954
1.16779	1.815
1.33716	2.49575
1.19304	2.04304
1.50774	2.403
[truncated: 4,001 more rows]

[truncated: 45 more sheets: Fig. 5B, Fig. 5C, Fig. 6A, Fig. 6B, Fig. 6C, Fig. 7A, Fig. 7B, Fig. 7C, Fig. 7D, Fig. 7E, Fig. 7F, Fig. 7G, Fig. S1A, Fig. S1B, Fig. S2A, Fig. S2B, Fig. S3A, Fig. S3B, Fig. S4A, Fig. S4B …]
